# Supplementary material for: Effects of Kynurenic Acid on the Rat Aorta Ischemia—Reperfusion Model: Pharmacological Characterization and Proteomic Profiling
Source: Molecules. 2021 May 11;26(10):2845. doi: 10.3390/molecules26102845 (PMC8150825; doi:10.3390/molecules26102845)
Supplement: Supplementary file 1 [file molecules-26-02845-s001.zip]

Archive with 1 entries (1 files):
- molecules-1169156-supplementary.xlsx
