# Supplementary material for: Effects of Kynurenic Acid on the Rat Aorta Ischemia—Reperfusion Model: Pharmacological Characterization and Proteomic Profiling
Source: Molecules. 2021 May 11;26(10):2845. doi: 10.3390/molecules26102845 (PMC8150825; doi:10.3390/molecules26102845)
Supplement: Supplementary file 1 [file molecules-26-02845-s001.zip › molecules-1169156-supplementary.xlsx]

## Sheet: IR + KYNA
Protein Group	Protein ID	Accession	-10lgP	Coverage (%)	#Peptides	#Unique	PTM	Avg. Mass	Description
1	1	P63269|ACTH_RAT	141.01	22	8	8	N	41877	Actin, gamma-enteric smooth muscle OS=Rattus norvegicus OX=10116 GN=Actg2 PE=2 SV=1
1	3	P62738|ACTA_RAT	141.01	22	8	8	N	42009	Actin, aortic smooth muscle OS=Rattus norvegicus OX=10116 GN=Acta2 PE=2 SV=1
1	2	P68035|ACTC_RAT	141.01	22	8	8	N	42019	Actin, alpha cardiac muscle 1 OS=Rattus norvegicus OX=10116 GN=Actc1 PE=2 SV=1
1	4	P68136|ACTS_RAT	141.01	22	8	8	N	42051	Actin, alpha skeletal muscle OS=Rattus norvegicus OX=10116 GN=Acta1 PE=1 SV=1
4	701	P01946|HBA_RAT	66.96	22	2	2	Y	15329	Hemoglobin subunit alpha-1/2 OS=Rattus norvegicus OX=10116 GN=Hba1 PE=1 SV=3
2	696	O88278|CELR3_RAT	40.56	2	3	3	Y	359356	Cadherin EGF LAG seven-pass G-type receptor 3 OS=Rattus norvegicus OX=10116 GN=Celsr3 PE=1 SV=1
5	210	Q9JLT0|MYH10_RAT	26.24	1	2	2	N	228963	Myosin-10 OS=Rattus norvegicus OX=10116 GN=Myh10 PE=1 SV=1
41	16	P02091|HBB1_RAT	25.49	4	1	1	N	15979	Hemoglobin subunit beta-1 OS=Rattus norvegicus OX=10116 GN=Hbb PE=1 SV=3
41	17	P11517|HBB2_RAT	25.49	4	1	1	N	15982	Hemoglobin subunit beta-2 OS=Rattus norvegicus OX=10116 PE=1 SV=2
44	763	P63251|KCNJ3_RAT	22.83	1	1	1	N	56573	G protein-activated inward rectifier potassium channel 1 OS=Rattus norvegicus OX=10116 GN=Kcnj3 PE=1 SV=1
44	866	Q4V8A2|CDC27_RAT	22.83	1	1	1	N	91663	Cell division cycle protein 27 homolog OS=Rattus norvegicus OX=10116 GN=Cdc27 PE=2 SV=1
44	876	Q9QXQ0|ACTN4_RAT	22.83	1	1	1	N	104915	Alpha-actinin-4 OS=Rattus norvegicus OX=10116 GN=Actn4 PE=1 SV=2
15	706	Q9WVR3|SHIP2_RAT	20.80	2	1	1	N	139142	Phosphatidylinositol 3,4,5-trisphosphate 5-phosphatase 2 OS=Rattus norvegicus OX=10116 GN=Inppl1 PE=1 SV=1
26	716	O08557|DDAH1_RAT	20.74	4	1	1	N	31426	N(G),N(G)-dimethylarginine dimethylaminohydrolase 1 OS=Rattus norvegicus OX=10116 GN=Ddah1 PE=1 SV=3
19	708	Q9JLH5|CK5P2_RAT	20.41	1	1	1	Y	215480	CDK5 regulatory subunit-associated protein 2 OS=Rattus norvegicus OX=10116 GN=Cdk5rap2 PE=1 SV=2
1	3	P62738|ACTA_RAT	251.31	37	17	17	Y	42009	Actin, aortic smooth muscle OS=Rattus norvegicus OX=10116 GN=Acta2 PE=2 SV=1
4	24	Q63862|MYH11_RAT	153.84	5	4	3	N	152491	Myosin-11 (Fragments) OS=Rattus norvegicus OX=10116 GN=Myh11 PE=1 SV=3
2	16	P02091|HBB1_RAT	147.24	40	4	4	N	15979	Hemoglobin subunit beta-1 OS=Rattus norvegicus OX=10116 GN=Hbb PE=1 SV=3
3	5	P02466|CO1A2_RAT	128.29	3	4	3	N	129564	Collagen alpha-2(I) chain OS=Rattus norvegicus OX=10116 GN=Col1a2 PE=1 SV=3
6	23	P02454|CO1A1_RAT	93.42	3	3	2	N	137954	Collagen alpha-1(I) chain OS=Rattus norvegicus OX=10116 GN=Col1a1 PE=1 SV=5
8	441	Q62812|MYH9_RAT	85.28	1	2	1	N	226336	Myosin-9 OS=Rattus norvegicus OX=10116 GN=Myh9 PE=1 SV=3
14	450	Q63610|TPM3_RAT	58.38	10	2	2	N	29007	Tropomyosin alpha-3 chain OS=Rattus norvegicus OX=10116 GN=Tpm3 PE=1 SV=2
49	3495	Q00715|H2B1_RAT	44.96	6	1	1	N	13990	Histone H2B type 1 OS=Rattus norvegicus OX=10116 PE=1 SV=2
49	3496	Q00729|H2B1A_RAT	44.96	6	1	1	N	14225	Histone H2B type 1-A OS=Rattus norvegicus OX=10116 GN=Hist1h2ba PE=1 SV=2
17	19	Q6LED0|H31_RAT	32.70	5	1	1	N	15404	Histone H3.1 OS=Rattus norvegicus OX=10116 PE=1 SV=3
17	20	P84245|H33_RAT	32.70	5	1	1	N	15328	Histone H3.3 OS=Rattus norvegicus OX=10116 GN=H3f3b PE=1 SV=2
16	3500	P04797|G3P_RAT	32.57	7	1	1	N	35828	Glyceraldehyde-3-phosphate dehydrogenase OS=Rattus norvegicus OX=10116 GN=Gapdh PE=1 SV=3
27	3565	Q6U6G5|ZC3HF_RAT	26.55	1	1	1	N	48299	Zinc finger CCCH domain-containing protein 15 OS=Rattus norvegicus OX=10116 GN=Zc3h15 PE=1 SV=1
27	3575	D3ZSK5|SETD6_RAT	26.55	1	1	1	N	53362	N-lysine methyltransferase SETD6 OS=Rattus norvegicus OX=10116 GN=Setd6 PE=3 SV=1
27	3586	P11884|ALDH2_RAT	26.55	1	1	1	N	56488	Aldehyde dehydrogenase, mitochondrial OS=Rattus norvegicus OX=10116 GN=Aldh2 PE=1 SV=1
27	3591	Q56R16|IMA6_RAT	26.55	1	1	1	N	60299	Importin subunit alpha-6 OS=Rattus norvegicus OX=10116 GN=Kpna5 PE=2 SV=1
27	3598	Q9QZ48|ZBT7A_RAT	26.55	1	1	1	N	60543	Zinc finger and BTB domain-containing protein 7A OS=Rattus norvegicus OX=10116 GN=Zbtb7a PE=1 SV=1
27	3617	B2RYD6|TT30B_RAT	26.55	1	1	1	N	76077	Tetratricopeptide repeat protein 30B OS=Rattus norvegicus OX=10116 GN=Ttc30b PE=2 SV=1
27	3643	Q5FWS6|KAZRN_RAT	26.55	1	1	1	N	86974	Kazrin OS=Rattus norvegicus OX=10116 GN=Kazn PE=2 SV=2
27	3674	O54861|SORT_RAT	26.55	1	1	1	N	91169	Sortilin OS=Rattus norvegicus OX=10116 GN=Sort1 PE=1 SV=3
27	3762	Q8VHN2|NMD3B_RAT	26.55	0	1	1	N	109158	Glutamate receptor ionotropic, NMDA 3B OS=Rattus norvegicus OX=10116 GN=Grin3b PE=1 SV=2
27	3763	Q63475|PTPR2_RAT	26.55	0	1	1	N	111863	Receptor-type tyrosine-protein phosphatase N2 OS=Rattus norvegicus OX=10116 GN=Ptprn2 PE=1 SV=1
27	855	Q5RKH1|PRP4B_RAT	26.55	0	1	1	N	117006	Serine/threonine-protein kinase PRP4 homolog OS=Rattus norvegicus OX=10116 GN=Prpf4b PE=1 SV=1
27	3848	G3V7Q0|DEN5A_RAT	26.55	0	1	1	N	146637	DENN domain-containing protein 5A OS=Rattus norvegicus OX=10116 GN=Dennd5a PE=2 SV=1
27	3849	Q62717|CAPS1_RAT	26.55	0	1	1	N	146266	Calcium-dependent secretion activator 1 OS=Rattus norvegicus OX=10116 GN=Cadps PE=1 SV=1
27	3850	Q0V8T6|CTP5A_RAT	26.55	0	1	1	N	145530	Contactin-associated protein like 5-1 OS=Rattus norvegicus OX=10116 GN=Cntnap5a PE=2 SV=1
27	3851	Q0V8T3|CTP5D_RAT	26.55	0	1	1	N	145919	Contactin-associated protein like 5-4 OS=Rattus norvegicus OX=10116 GN=Cntnap5d PE=2 SV=1
27	963	P49816|TSC2_RAT	26.55	0	1	1	N	201277	Tuberin OS=Rattus norvegicus OX=10116 GN=Tsc2 PE=1 SV=1
27	902	P70478|APC_RAT	26.55	0	1	1	N	310533	Adenomatous polyposis coli protein OS=Rattus norvegicus OX=10116 GN=Apc PE=1 SV=1
50	3066	P13264|GLSK_RAT	26.14	1	1	1	N	74024	Glutaminase kidney isoform, mitochondrial OS=Rattus norvegicus OX=10116 GN=Gls PE=1 SV=2
51	3506	A1L1L1|CENPW_RAT	25.47	6	1	1	N	9803	Centromere protein W OS=Rattus norvegicus OX=10116 GN=Cenpw PE=3 SV=1
26	3582	P30100|C11B3_RAT	24.47	1	1	1	N	57122	Cytochrome P450 11B3, mitochondrial OS=Rattus norvegicus OX=10116 GN=Cyp11b3 PE=1 SV=1
26	3584	P30099|C11B2_RAT	24.47	1	1	1	N	58241	Cytochrome P450 11B2, mitochondrial OS=Rattus norvegicus OX=10116 GN=Cyp11b2 PE=1 SV=1
26	3585	E9PU28|IMDH2_RAT	24.47	1	1	1	N	55815	Inosine-5'-monophosphate dehydrogenase 2 OS=Rattus norvegicus OX=10116 GN=Impdh2 PE=1 SV=1
26	1402	Q5FWT1|FA98A_RAT	24.47	1	1	1	N	55070	Protein FAM98A OS=Rattus norvegicus OX=10116 GN=Fam98a PE=2 SV=1
26	3589	O88873|GMEB2_RAT	24.47	1	1	1	N	56571	Glucocorticoid modulatory element-binding protein 2 OS=Rattus norvegicus OX=10116 GN=Gmeb2 PE=1 SV=1
26	3620	P24155|THOP1_RAT	24.47	1	1	1	N	78386	Thimet oligopeptidase OS=Rattus norvegicus OX=10116 GN=Thop1 PE=1 SV=4
26	3626	Q6DKG0|NAA35_RAT	24.47	1	1	1	N	83210	N-alpha-acetyltransferase 35, NatC auxiliary subunit OS=Rattus norvegicus OX=10116 GN=Naa35 PE=1 SV=1
26	3661	Q498T9|LRC8C_RAT	24.47	1	1	1	N	92463	Volume-regulated anion channel subunit LRRC8C OS=Rattus norvegicus OX=10116 GN=Lrrc8c PE=1 SV=1
26	3680	P0DJJ3|SGIP1_RAT	24.47	1	1	1	N	88585	SH3-containing GRB2-like protein 3-interacting protein 1 OS=Rattus norvegicus OX=10116 GN=Sgip1 PE=1 SV=1
26	3792	O54963|REST_RAT	24.47	0	1	1	N	117126	RE1-silencing transcription factor OS=Rattus norvegicus OX=10116 GN=Rest PE=1 SV=1
26	3839	P70628|IMPG2_RAT	24.47	0	1	1	N	137547	Interphotoreceptor matrix proteoglycan 2 OS=Rattus norvegicus OX=10116 GN=Impg2 PE=2 SV=2
26	1375	Q7M6Z5|KIF27_RAT	24.47	0	1	1	N	158879	Kinesin-like protein KIF27 OS=Rattus norvegicus OX=10116 GN=Kif27 PE=1 SV=1
26	1051	D4ACX8|PCD16_RAT	24.47	0	1	1	N	345982	Protocadherin-16 OS=Rattus norvegicus OX=10116 GN=Dchs1 PE=3 SV=2
29	3510	Q6PCU8|NDUV3_RAT	23.57	5	1	1	N	11942	NADH dehydrogenase [ubiquinone] flavoprotein 3, mitochondrial OS=Rattus norvegicus OX=10116 GN=Ndufv3 PE=3 SV=1
29	3528	P18280|NTF3_RAT	23.57	2	1	1	N	29645	Neurotrophin-3 OS=Rattus norvegicus OX=10116 GN=Ntf3 PE=2 SV=1
29	3696	Q5U308|LRC8D_RAT	23.57	1	1	1	N	97940	Volume-regulated anion channel subunit LRRC8D OS=Rattus norvegicus OX=10116 GN=Lrrc8d PE=1 SV=1
47	3545	O35078|OXDA_RAT	23.27	1	1	1	N	38820	D-amino-acid oxidase OS=Rattus norvegicus OX=10116 GN=Dao PE=2 SV=1
47	341	Q63468|KPRA_RAT	23.27	1	1	1	N	39436	Phosphoribosyl pyrophosphate synthase-associated protein 1 OS=Rattus norvegicus OX=10116 GN=Prpsap1 PE=1 SV=1
47	351	Q9EQY6|PIGM_RAT	23.27	1	1	1	N	49594	GPI mannosyltransferase 1 OS=Rattus norvegicus OX=10116 GN=Pigm PE=2 SV=1
47	380	Q9JM01|CDKL3_RAT	23.27	1	1	1	N	67553	Cyclin-dependent kinase-like 3 OS=Rattus norvegicus OX=10116 GN=Cdkl3 PE=1 SV=2
22	220	F1MA98|TPR_RAT	23.20	0	1	1	N	267303	Nucleoprotein TPR OS=Rattus norvegicus OX=10116 GN=Tpr PE=1 SV=1
31	502	Q9JLU4|SHAN3_RAT	22.94	1	1	1	N	186375	SH3 and multiple ankyrin repeat domains protein 3 OS=Rattus norvegicus OX=10116 GN=Shank3 PE=1 SV=3
28	3509	P62628|DLRB1_RAT	22.79	5	1	1	N	10990	Dynein light chain roadblock-type 1 OS=Rattus norvegicus OX=10116 GN=Dynlrb1 PE=1 SV=3
28	3518	P39069|KAD1_RAT	22.79	3	1	1	N	21584	Adenylate kinase isoenzyme 1 OS=Rattus norvegicus OX=10116 GN=Ak1 PE=1 SV=3
28	3523	P19999|MBL1_RAT	22.79	2	1	1	N	25308	Mannose-binding protein A OS=Rattus norvegicus OX=10116 GN=Mbl1 PE=1 SV=1
28	3540	Q5I0K3|CLYBL_RAT	22.79	1	1	1	N	37321	Citramalyl-CoA lyase, mitochondrial OS=Rattus norvegicus OX=10116 GN=Clybl PE=2 SV=2
28	3552	Q9Z214|HOME1_RAT	22.79	1	1	1	N	41305	Homer protein homolog 1 OS=Rattus norvegicus OX=10116 GN=Homer1 PE=1 SV=2
28	3576	P13234|KCC4_RAT	22.79	1	1	1	N	53151	Calcium/calmodulin-dependent protein kinase type IV OS=Rattus norvegicus OX=10116 GN=Camk4 PE=1 SV=3
28	3578	P15087|CBPE_RAT	22.79	1	1	1	N	53309	Carboxypeptidase E OS=Rattus norvegicus OX=10116 GN=Cpe PE=1 SV=1
28	3593	Q4V886|PAF1_RAT	22.79	1	1	1	N	60546	RNA polymerase II-associated factor 1 homolog OS=Rattus norvegicus OX=10116 GN=Paf1 PE=2 SV=1
28	3604	Q63147|HEM0_RAT	22.79	1	1	1	N	64842	5-aminolevulinate synthase, erythroid-specific, mitochondrial OS=Rattus norvegicus OX=10116 GN=Alas2 PE=1 SV=1
28	3605	Q66H68|RBM47_RAT	22.79	1	1	1	N	64094	RNA-binding protein 47 OS=Rattus norvegicus OX=10116 GN=Rbm47 PE=2 SV=1
28	3616	P18886|CPT2_RAT	22.79	1	1	1	N	74110	Carnitine O-palmitoyltransferase 2, mitochondrial OS=Rattus norvegicus OX=10116 GN=Cpt2 PE=1 SV=1
28	927	Q9JHZ4|GRAP1_RAT	22.79	1	1	1	N	96074	GRIP1-associated protein 1 OS=Rattus norvegicus OX=10116 GN=Gripap1 PE=1 SV=1
28	641	Q9JI03|CO5A1_RAT	22.79	0	1	1	N	183986	Collagen alpha-1(V) chain OS=Rattus norvegicus OX=10116 GN=Col5a1 PE=1 SV=1
28	3779	D3ZBP4|MICA1_RAT	22.79	0	1	1	N	116672	[F-actin]-monooxygenase MICAL1 OS=Rattus norvegicus OX=10116 GN=Mical1 PE=1 SV=1
44	152	O88778|BSN_RAT	21.03	0	1	1	N	418429	Protein bassoon OS=Rattus norvegicus OX=10116 GN=Bsn PE=1 SV=3
44	1380	Q9R172|NOTC3_RAT	21.03	0	1	1	N	244299	Neurogenic locus notch homolog protein 3 OS=Rattus norvegicus OX=10116 GN=Notch3 PE=2 SV=2
62	3592	P0DSP1|SORL_RAT	20.96	0	1	1	N	247314	Sortilin-related receptor OS=Rattus norvegicus OX=10116 GN=Sorl1 PE=1 SV=1
46	48	P54370|OAZ1_RAT	20.69	2	1	1	N	25228	Ornithine decarboxylase antizyme 1 OS=Rattus norvegicus OX=10116 GN=Oaz1 PE=1 SV=3
46	73	O09027|ACKR2_RAT	20.69	1	1	1	N	43293	Atypical chemokine receptor 2 OS=Rattus norvegicus OX=10116 GN=Ackr2 PE=2 SV=1
46	3572	Q769K2|NAPEP_RAT	20.69	1	1	1	N	45723	N-acyl-phosphatidylethanolamine-hydrolyzing phospholipase D OS=Rattus norvegicus OX=10116 GN=Napepld PE=1 SV=1
46	101	P54287|CACB3_RAT	20.69	1	1	1	N	54564	Voltage-dependent L-type calcium channel subunit beta-3 OS=Rattus norvegicus OX=10116 GN=Cacnb3 PE=1 SV=1
46	112	Q66H58|INT14_RAT	20.69	1	1	1	N	57144	Integrator complex subunit 14 OS=Rattus norvegicus OX=10116 GN=Ints14 PE=2 SV=1
46	113	Q568Z0|T11L2_RAT	20.69	1	1	1	N	57980	T-complex protein 11-like protein 2 OS=Rattus norvegicus OX=10116 GN=Tcp11l2 PE=1 SV=1
46	97	B0LPN4|RYR2_RAT	20.69	0	1	1	N	562963	Ryanodine receptor 2 OS=Rattus norvegicus OX=10116 GN=Ryr2 PE=1 SV=2
46	202	A0A0G2JTR4|ABR_RAT	20.69	1	1	1	N	97693	Active breakpoint cluster region-related protein OS=Rattus norvegicus OX=10116 GN=Abr PE=1 SV=2
46	377	Q9QUH6|SYGP1_RAT	20.69	0	1	1	N	144722	Ras/Rap GTPase-activating protein SynGAP OS=Rattus norvegicus OX=10116 GN=Syngap1 PE=1 SV=2
32	3503	O54889|RPA1_RAT	20.67	0	1	1	N	194191	DNA-directed RNA polymerase I subunit RPA1 OS=Rattus norvegicus OX=10116 GN=Polr1a PE=1 SV=1
1	5	P02466|CO1A2_RAT	47.79	2	2	2	Y	129564	Collagen alpha-2(I) chain OS=Rattus norvegicus OX=10116 GN=Col1a2 PE=1 SV=3
2	152	O88778|BSN_RAT	25.52	1	2	2	N	418429	Protein bassoon OS=Rattus norvegicus OX=10116 GN=Bsn PE=1 SV=3
17	1123	Q8K4T4|FLIP1_RAT	22.41	1	1	1	N	137752	Filamin-A-interacting protein 1 OS=Rattus norvegicus OX=10116 GN=Filip1 PE=1 SV=1
18	1124	P60924|DELE1_RAT	22.35	1	1	1	N	55250	DAP3-binding cell death enhancer 1 OS=Rattus norvegicus OX=10116 GN=Dele1 PE=2 SV=1
7	1112	F1LNJ2|U520_RAT	20.76	0	1	1	Y	244873	U5 small nuclear ribonucleoprotein 200 kDa helicase OS=Rattus norvegicus OX=10116 GN=Snrnp200 PE=1 SV=1
3	679	Q9Z1N3|MYO9A_RAT	20.47	0	1	1	N	301381	Unconventional myosin-IXa OS=Rattus norvegicus OX=10116 GN=Myo9a PE=1 SV=1
1	1	P63269|ACTH_RAT	149.01	16	7	7	N	41877	Actin, gamma-enteric smooth muscle OS=Rattus norvegicus OX=10116 GN=Actg2 PE=2 SV=1
1	2	P68035|ACTC_RAT	149.01	16	7	7	N	42019	Actin, alpha cardiac muscle 1 OS=Rattus norvegicus OX=10116 GN=Actc1 PE=2 SV=1
1	3	P62738|ACTA_RAT	149.01	16	7	7	N	42009	Actin, aortic smooth muscle OS=Rattus norvegicus OX=10116 GN=Acta2 PE=2 SV=1
1	4	P68136|ACTS_RAT	149.01	16	7	7	N	42051	Actin, alpha skeletal muscle OS=Rattus norvegicus OX=10116 GN=Acta1 PE=1 SV=1
2	5	P02466|CO1A2_RAT	84.15	5	5	5	N	129564	Collagen alpha-2(I) chain OS=Rattus norvegicus OX=10116 GN=Col1a2 PE=1 SV=3
44	15	P62804|H4_RAT	60.28	12	1	1	N	11367	Histone H4 OS=Rattus norvegicus OX=10116 GN=Hist1h4b PE=1 SV=2
31	16	P02091|HBB1_RAT	57.71	7	1	1	N	15979	Hemoglobin subunit beta-1 OS=Rattus norvegicus OX=10116 GN=Hbb PE=1 SV=3
31	17	P11517|HBB2_RAT	57.71	7	1	1	N	15982	Hemoglobin subunit beta-2 OS=Rattus norvegicus OX=10116 PE=1 SV=2
45	19	Q6LED0|H31_RAT	38.70	7	1	1	N	15404	Histone H3.1 OS=Rattus norvegicus OX=10116 PE=1 SV=3
45	20	P84245|H33_RAT	38.70	7	1	1	N	15328	Histone H3.3 OS=Rattus norvegicus OX=10116 GN=H3f3b PE=1 SV=2
33	24	Q63862|MYH11_RAT	32.22	2	1	1	N	152491	Myosin-11 (Fragments) OS=Rattus norvegicus OX=10116 GN=Myh11 PE=1 SV=3
14	679	Q9Z1N3|MYO9A_RAT	31.52	0	2	1	N	301381	Unconventional myosin-IXa OS=Rattus norvegicus OX=10116 GN=Myo9a PE=1 SV=1
11	25	P34926|MAP1A_RAT	31.46	1	2	2	Y	299529	Microtubule-associated protein 1A OS=Rattus norvegicus OX=10116 GN=Map1a PE=1 SV=1
9	97	B0LPN4|RYR2_RAT	31.00	0	2	2	N	562963	Ryanodine receptor 2 OS=Rattus norvegicus OX=10116 GN=Ryr2 PE=1 SV=2
7	30	P30427|PLEC_RAT	28.80	0	2	1	N	533545	Plectin OS=Rattus norvegicus OX=10116 GN=Plec PE=1 SV=2
49	90	D3ZT86|NET5_RAT	23.06	1	1	1	Y	49030	Netrin-5 OS=Rattus norvegicus OX=10116 GN=Ntn5 PE=1 SV=2
17	11	P13941|CO3A1_RAT	22.81	1	1	1	N	138937	Collagen alpha-1(III) chain OS=Rattus norvegicus OX=10116 GN=Col3a1 PE=2 SV=3
42	70	P70567|TMOD1_RAT	21.77	1	1	1	N	40480	Tropomodulin-1 OS=Rattus norvegicus OX=10116 GN=Tmod1 PE=2 SV=1
42	253	Q9JM04|IPO13_RAT	21.77	1	1	1	N	108187	Importin-13 OS=Rattus norvegicus OX=10116 GN=Ipo13 PE=2 SV=1
50	105	Q80W83|2A5B_RAT	21.15	1	1	1	N	57326	Serine/threonine-protein phosphatase 2A 56 kDa regulatory subunit beta isoform OS=Rattus norvegicus OX=10116 GN=Ppp2r5b PE=2 SV=1
50	139	Q63772|GAS6_RAT	21.15	1	1	1	N	74638	Growth arrest-specific protein 6 OS=Rattus norvegicus OX=10116 GN=Gas6 PE=1 SV=1
10	89	Q4QR75|EXOS9_RAT	21.02	1	1	1	N	48882	Exosome complex component RRP45 OS=Rattus norvegicus OX=10116 GN=Exosc9 PE=1 SV=1
10	159	Q9WVI4|GCYA2_RAT	21.02	1	1	1	N	81787	Guanylate cyclase soluble subunit alpha-2 OS=Rattus norvegicus OX=10116 GN=Gucy1a2 PE=1 SV=2
10	204	Q8VIP2|MLXPL_RAT	21.02	1	1	1	N	94921	Carbohydrate-responsive element-binding protein OS=Rattus norvegicus OX=10116 GN=Mlxipl PE=1 SV=1
10	389	Q9R044|NPHN_RAT	21.02	0	1	1	N	136281	Nephrin OS=Rattus norvegicus OX=10116 GN=Nphs1 PE=1 SV=2
43	71	P29321|EPHA8_RAT	20.27	1	1	1	N	41233	Ephrin type-A receptor 8 (Fragment) OS=Rattus norvegicus OX=10116 GN=Epha8 PE=2 SV=1
43	94	Q7TQN7|GP135_RAT	20.27	1	1	1	N	49581	G-protein coupled receptor 135 OS=Rattus norvegicus OX=10116 GN=Gpr135 PE=2 SV=1
43	102	D3ZV31|ZCHC4_RAT	20.27	1	1	1	N	56027	rRNA N6-adenosine-methyltransferase ZCCHC4 OS=Rattus norvegicus OX=10116 GN=Zcchc4 PE=3 SV=1
43	121	P98105|LYAM2_RAT	20.27	1	1	1	N	60080	E-selectin OS=Rattus norvegicus OX=10116 GN=Sele PE=2 SV=1
43	225	P19490|GRIA1_RAT	20.27	1	1	1	N	101579	Glutamate receptor 1 OS=Rattus norvegicus OX=10116 GN=Gria1 PE=1 SV=2
43	278	P54759|EPHA7_RAT	20.27	1	1	1	N	111953	Ephrin type-A receptor 7 OS=Rattus norvegicus OX=10116 GN=Epha7 PE=1 SV=1
43	287	P54757|EPHA5_RAT	20.27	0	1	1	N	111007	Ephrin type-A receptor 5 OS=Rattus norvegicus OX=10116 GN=Epha5 PE=1 SV=1
43	316	P54758|EPHA6_RAT	20.27	0	1	1	N	116209	Ephrin type-A receptor 6 OS=Rattus norvegicus OX=10116 GN=Epha6 PE=2 SV=2
43	511	Q8K1P7|SMCA4_RAT	20.27	0	1	1	N	181426	Transcription activator BRG1 OS=Rattus norvegicus OX=10116 GN=Smarca4 PE=1 SV=1

## Sheet: IR
Protein Group	Protein ID	Accession	-10lgP	Coverage (%)	#Peptides	#Unique	PTM	Avg. Mass	Description
1	1	P63269|ACTH_RAT	212.44	27	10	2	N	41877	Actin, gamma-enteric smooth muscle OS=Rattus norvegicus OX=10116 GN=Actg2 PE=2 SV=1
1	2	P68035|ACTC_RAT	212.44	27	10	2	N	42019	Actin, alpha cardiac muscle 1 OS=Rattus norvegicus OX=10116 GN=Actc1 PE=2 SV=1
1	3	P62738|ACTA_RAT	212.44	27	10	2	N	42009	Actin, aortic smooth muscle OS=Rattus norvegicus OX=10116 GN=Acta2 PE=2 SV=1
1	4	P68136|ACTS_RAT	212.44	27	10	2	N	42051	Actin, alpha skeletal muscle OS=Rattus norvegicus OX=10116 GN=Acta1 PE=1 SV=1
2	6	P63259|ACTG_RAT	200.86	26	9	1	N	41793	Actin, cytoplasmic 2 OS=Rattus norvegicus OX=10116 GN=Actg1 PE=1 SV=1
2	7	P60711|ACTB_RAT	200.86	26	9	1	N	41737	Actin, cytoplasmic 1 OS=Rattus norvegicus OX=10116 GN=Actb PE=1 SV=1
3	16	P02091|HBB1_RAT	183.31	40	6	6	N	15979	Hemoglobin subunit beta-1 OS=Rattus norvegicus OX=10116 GN=Hbb PE=1 SV=3
4	701	P01946|HBA_RAT	131.68	33	5	5	N	15329	Hemoglobin subunit alpha-1/2 OS=Rattus norvegicus OX=10116 GN=Hba1 PE=1 SV=3
5	609	P09495|TPM4_RAT	93.51	6	2	2	N	28510	Tropomyosin alpha-4 chain OS=Rattus norvegicus OX=10116 GN=Tpm4 PE=1 SV=3
5	450	Q63610|TPM3_RAT	93.51	6	2	2	N	29007	Tropomyosin alpha-3 chain OS=Rattus norvegicus OX=10116 GN=Tpm3 PE=1 SV=2
5	270	P58775|TPM2_RAT	93.51	5	2	2	N	32837	Tropomyosin beta chain OS=Rattus norvegicus OX=10116 GN=Tpm2 PE=1 SV=1
5	271	P04692|TPM1_RAT	93.51	5	2	2	N	32681	Tropomyosin alpha-1 chain OS=Rattus norvegicus OX=10116 GN=Tpm1 PE=1 SV=3
8	23	P02454|CO1A1_RAT	78.12	2	2	2	N	137954	Collagen alpha-1(I) chain OS=Rattus norvegicus OX=10116 GN=Col1a1 PE=1 SV=5
34	19	Q6LED0|H31_RAT	57.51	7	1	1	N	15404	Histone H3.1 OS=Rattus norvegicus OX=10116 PE=1 SV=3
34	20	P84245|H33_RAT	57.51	7	1	1	N	15328	Histone H3.3 OS=Rattus norvegicus OX=10116 GN=H3f3b PE=1 SV=2
6	5	P02466|CO1A2_RAT	54.01	1	2	2	N	129564	Collagen alpha-2(I) chain OS=Rattus norvegicus OX=10116 GN=Col1a2 PE=1 SV=3
35	170	P47853|PGS1_RAT	46.26	2	1	1	N	41706	Biglycan OS=Rattus norvegicus OX=10116 GN=Bgn PE=1 SV=1
10	24	Q63862|MYH11_RAT	45.92	3	2	2	N	152491	Myosin-11 (Fragments) OS=Rattus norvegicus OX=10116 GN=Myh11 PE=1 SV=3
36	15	P62804|H4_RAT	37.68	12	1	1	N	11367	Histone H4 OS=Rattus norvegicus OX=10116 GN=Hist1h4b PE=1 SV=2
15	30	P30427|PLEC_RAT	37.31	0	1	1	N	533545	Plectin OS=Rattus norvegicus OX=10116 GN=Plec PE=1 SV=2
37	353	D3ZZL9|GCC2_RAT	31.73	1	1	1	N	195082	GRIP and coiled-coil domain-containing protein 2 OS=Rattus norvegicus OX=10116 GN=Gcc2 PE=1 SV=1
9	1297	P21932|ADCY3_RAT	30.60	5	3	3	Y	128936	Adenylate cyclase type 3 OS=Rattus norvegicus OX=10116 GN=Adcy3 PE=1 SV=1
12	246	D3ZHV2|MACF1_RAT	25.93	0	2	2	N	619608	Microtubule-actin cross-linking factor 1 OS=Rattus norvegicus OX=10116 GN=Macf1 PE=1 SV=1
23	2930	P19356|HEM3_RAT	22.49	1	1	1	N	39361	Porphobilinogen deaminase OS=Rattus norvegicus OX=10116 GN=Hmbs PE=1 SV=2
23	2934	Q6AXZ4|CE57L_RAT	22.49	1	1	1	N	50274	Centrosomal protein CEP57L1 OS=Rattus norvegicus OX=10116 GN=Cep57l1 PE=2 SV=1
23	293	Q5U315|GLD2_RAT	22.49	1	1	1	N	56007	Poly(A) RNA polymerase GLD2 OS=Rattus norvegicus OX=10116 GN=Tent2 PE=2 SV=1
23	2943	P97531|CIP4_RAT	22.49	1	1	1	N	62799	Cdc42-interacting protein 4 OS=Rattus norvegicus OX=10116 GN=Trip10 PE=1 SV=3
23	2946	Q9ES21|SAC1_RAT	22.49	1	1	1	N	67039	Phosphatidylinositide phosphatase SAC1 OS=Rattus norvegicus OX=10116 GN=Sacm1l PE=1 SV=1
23	2949	Q3KRD0|SYDM_RAT	22.49	1	1	1	N	73953	Aspartate--tRNA ligase, mitochondrial OS=Rattus norvegicus OX=10116 GN=Dars2 PE=1 SV=1
23	2952	O54924|EXOC8_RAT	22.49	1	1	1	N	81043	Exocyst complex component 8 OS=Rattus norvegicus OX=10116 GN=Exoc8 PE=1 SV=1
23	2974	Q9EQN5|SMBP2_RAT	22.49	1	1	1	N	108440	DNA-binding protein SMUBP-2 OS=Rattus norvegicus OX=10116 GN=Ighmbp2 PE=1 SV=1
23	3027	Q5MYT7|OAS3_RAT	22.49	0	1	1	N	126204	2'-5'-oligoadenylate synthase 3 OS=Rattus norvegicus OX=10116 GN=Oas3 PE=2 SV=1
23	667	D3ZEF4|CUL7_RAT	22.49	0	1	1	N	192659	Cullin-7 OS=Rattus norvegicus OX=10116 GN=Cul7 PE=1 SV=1
22	2917	Q9WVB1|RAB6A_RAT	21.68	2	1	1	N	23590	Ras-related protein Rab-6A OS=Rattus norvegicus OX=10116 GN=Rab6a PE=1 SV=2
22	2924	P49889|ST1E3_RAT	21.68	2	1	1	N	35416	Estrogen sulfotransferase, isoform 3 OS=Rattus norvegicus OX=10116 GN=Ste PE=1 SV=1
22	2925	P52845|ST1E2_RAT	21.68	2	1	1	N	35365	Estrogen sulfotransferase, isoform 2 OS=Rattus norvegicus OX=10116 GN=Ste2 PE=1 SV=1
22	2926	P52844|ST1E1_RAT	21.68	2	1	1	N	35509	Estrogen sulfotransferase, isoform 1 OS=Rattus norvegicus OX=10116 GN=Sult1e1 PE=1 SV=1
22	2927	P49890|STE2_RAT	21.68	2	1	1	N	35303	Estrogen sulfotransferase Ste2 OS=Rattus norvegicus OX=10116 GN=Ste2 PE=1 SV=1
22	3370	Q07310|NRX3A_RAT	21.68	0	1	1	N	173993	Neurexin-3 OS=Rattus norvegicus OX=10116 GN=Nrxn3 PE=1 SV=1
33	2979	Q811R2|PRGC2_RAT	21.47	0	1	1	N	111589	Peroxisome proliferator-activated receptor gamma coactivator 1-beta OS=Rattus norvegicus OX=10116 GN=Ppargc1b PE=2 SV=2
33	3182	Q8VIG2|MARF1_RAT	21.47	0	1	1	N	192640	Meiosis regulator and mRNA stability factor 1 OS=Rattus norvegicus OX=10116 GN=Marf1 PE=1 SV=2
33	282	Q2TL32|UBR4_RAT	21.47	0	1	1	N	573799	E3 ubiquitin-protein ligase UBR4 OS=Rattus norvegicus OX=10116 GN=Ubr4 PE=1 SV=2
